# Supplementary material for: Genome-Wide Characterization and Identification of Long Non-Coding RNAs during the Molting Process of a Spider Mite, Panonychus citri
Source: Int J Mol Sci. 2021 Jun 27;22(13):6909. doi: 10.3390/ijms22136909 (PMC8269015; doi:10.3390/ijms22136909)
Supplement: Supplementary file 1 [file ijms-22-06909-s001.zip]

Archive with 5 entries (5 files):
- Table S1.pdf
- Table S2.xlsx
- Table S3.xlsx
- Table S4.xlsx
- Table S5.xlsx
