# Supplementary material for: Genome-Wide Characterization and Identification of Long Non-Coding RNAs during the Molting Process of a Spider Mite, Panonychus citri
Source: Int J Mol Sci. 2021 Jun 27;22(13):6909. doi: 10.3390/ijms22136909 (PMC8269015; doi:10.3390/ijms22136909)
Supplement: Supplementary file 1 [file ijms-22-06909-s001.zip › Table S2.xlsx]

## Sheet: mRNA
Table S2 The top 21 enriched kegg pathways of mRNAs in molting processes of different developmental stages in P. citri
Pathways ID	Enriched genes number	L1	N1	N2	N3	N4	A1
Lysosome	73	1.43152	0.433654	-1.13448	0.686342	-0.725505	-0.691529
Peroxisome	39	1.09698	-0.725195	1.00989	-1.0288	0.575276	-0.928154
Amino sugar and nucleotide sugar metabolism	23	0.681935	-0.503272	0.385435	-0.685234	1.41265	-1.29151
Fatty acid metabolism	23	1.08977	-0.636191	0.607129	-1.19242	-0.830949	0.962664
Biosynthesis of amino acids	21	-1.56713	-0.364758	0.470101	1.38394	-0.329676	0.407521
ABC transporters	18	1.75092	-0.00249423	0.484053	-0.889582	-0.612566	-0.730329
Glycerophospholipid metabolism	18	-0.970951	1.39287	-0.875704	1.07039	-0.393368	-0.223238
Protein processing in endoplasmic reticulum	17	-0.872981	-0.00832087	-0.0909351	1.90605	-0.750228	-0.183583
Drug metabolism - cytochrome P450	17	-0.891879	1.23215	-0.991741	0.864452	-0.789446	0.576468
Phagosome	12	0.459375	1.61884	-0.299288	0.159893	-1.26411	-0.674705
Endocytosis	11	1.92679	0.0720727	-0.861163	-0.128419	-0.418488	-0.590797
Insulin signaling pathway	11	0.791922	1.08714	-0.501302	0.767331	-0.914178	-1.23092
Drug metabolism - other enzymes	10	-0.61066	1.42568	-0.887878	0.928008	-0.965796	0.110647
Terpenoid backbone biosynthesis	10	1.17008	-0.916017	0.234109	-0.835015	1.16831	-0.82147
Carbon metabolism	10	-0.927976	0.769912	-1.223	0.416473	-0.357845	1.32244
Glycerolipid metabolism	9	0.309763	-0.549878	-0.0938269	1.38668	0.502186	-1.55493
Neuroactive ligand-receptor interaction	8	0.770646	1.23553	-0.0785825	0.4012	-1.18455	-1.14423
Purine metabolism	8	0.217844	1.52734	-1.04378	-0.106671	0.521792	-1.11653
Sphingolipid metabolism	8	1.02498	-1.39711	0.486051	-1.1199	0.526227	0.479754
ECM-receptor interaction	7	0.966303	-0.709395	1.18682	-0.620753	0.434233	-1.25721
Ubiquitin mediated proteolysis	7	-1.0826	0.0144698	-0.491963	0.917613	-0.805111	1.44759
L1: late larva; N1: early protonymph; N2: late protonymph; N3: early deutonymph; N4: late deutonymph; A1: early adult.

## Sheet: lncRNA
Table S2 The top 21 enriched kegg pathways of lncRNAs target genes in molting processes of different developmental stages in P. citri
Pathways ID	Enriched genes number	L1	N1	N2	N3	N4	A1
Lysosome	52	1.29338	-0.0596901	-0.0700994	-0.967077	0.988971	-1.18549
Ribosome	40	0.0633852	0.392543	-1.98428	0.76045	0.509231	0.258675
Protein processing in endoplasmic reticulum	37	-1.21772	0.77304	-0.802065	1.42933	0.237809	-0.420394
Spliceosome	35	-0.244688	0.637833	-1.88035	0.0798313	0.724254	0.683122
RNA transport	30	-0.901777	1.09071	-1.44455	0.286592	0.0609609	0.908064
Endocytosis	29	1.12234	0.578927	-1.07408	0.219595	0.537032	-1.38381
Peroxisome	28	0.980696	-0.743139	0.968865	-1.22277	0.733426	-0.717083
Neuroactive ligand-receptor interaction	27	1.24304	0.818065	0.182343	-0.124645	-0.563339	-1.55547
Oxidative phosphorylation	24	0.732126	0.27314	-1.80307	0.737921	0.574003	-0.514121
Ribosome biogenesis in eukaryotes	24	-1.27501	0.418141	-1.23944	1.01041	0.380514	0.705387
Ubiquitin mediated proteolysis	22	-0.194707	0.893249	-1.85309	0.449606	-0.0214572	0.726397
mRNA surveillance pathway	20	0.0124019	1.71126	-0.980659	0.533354	-0.564892	-0.711464
Amino sugar and nucleotide sugar metabolism	19	-0.439555	-0.353405	-1.44785	-0.032513	1.12003	1.15329
Aminoacyl-tRNA biosynthesis	18	1.78426	-0.134315	-1.05532	-0.734198	0.330441	-0.190876
Biosynthesis of amino acids	18	-0.617763	-0.932796	0.586506	0.87105	-1.10268	1.19568
RNA degradation	18	-1.16929	0.55019	-1.26838	0.762632	0.0589294	1.06592
Glycerophospholipid metabolism	16	-0.113989	0.820428	-1.3071	0.738725	-1.08149	0.943427
Phagosome	14	0.0222767	1.66599	-1.35833	0.338225	-0.477794	-0.190361
TGF-beta signaling pathway	13	0.925699	0.654558	-0.374201	0.0271994	0.569419	-1.80267
Proteasome	13	0.352651	0.0501218	-0.769624	0.540791	1.3225	-1.49644
Phosphatidylinositol signaling system	13	0.0304409	1.62038	-1.00313	0.592242	-0.9719	-0.268031
L1: late larva; N1: early protonymph; N2: late protonymph; N3: early deutonymph; N4: late deutonymph; A1: early adult.
