# Supplementary material for: Genome-Wide Characterization and Identification of Long Non-Coding RNAs during the Molting Process of a Spider Mite, Panonychus citri
Source: Int J Mol Sci. 2021 Jun 27;22(13):6909. doi: 10.3390/ijms22136909 (PMC8269015; doi:10.3390/ijms22136909)
Supplement: Supplementary file 1 [file ijms-22-06909-s001.zip › Table S3.xlsx]

## Sheet: Sheet1
Table S3 interacted lncRNAs and mRNAs in co-expression network
lncRNA	gene	cor
MSTRG.10135.1	EVM0006549	-0.960779
MSTRG.10295.1	EVM0001148	-0.905903
MSTRG.10295.1	EVM0003105	-0.902846
MSTRG.10295.1	EVM0006549	-0.907406
MSTRG.10295.1	EVM0009946	-0.960867
MSTRG.10492.1	EVM0002626	0.91413
MSTRG.10492.1	EVM0005344	0.913202
MSTRG.10492.1	EVM0010082	0.904354
MSTRG.11736.1	EVM0000043	0.922389
MSTRG.11736.1	EVM0000067	0.930811
MSTRG.11736.1	EVM0000343	0.911642
MSTRG.11736.1	EVM0000677	0.913079
MSTRG.11736.1	EVM0000920	0.953813
MSTRG.11736.1	EVM0000968	0.923176
MSTRG.11736.1	EVM0001133	0.914092
MSTRG.11736.1	EVM0001139	0.958088
MSTRG.11736.1	EVM0001213	0.939995
MSTRG.11736.1	EVM0001252	0.900064
MSTRG.11736.1	EVM0001608	0.925112
MSTRG.11736.1	EVM0001918	0.912538
MSTRG.11736.1	EVM0002034	0.946736
MSTRG.11736.1	EVM0002119	0.942752
MSTRG.11736.1	EVM0002672	0.952294
MSTRG.11736.1	EVM0003019	0.920589
MSTRG.11736.1	EVM0003094	0.945537
MSTRG.11736.1	EVM0003209	0.900549
MSTRG.11736.1	EVM0003356	0.928398
MSTRG.11736.1	EVM0003850	0.951752
MSTRG.11736.1	EVM0003865	0.930531
MSTRG.11736.1	EVM0003883	0.966578
MSTRG.11736.1	EVM0003998	0.938505
MSTRG.11736.1	EVM0004181	0.901922
MSTRG.11736.1	EVM0004224	0.905029
MSTRG.11736.1	EVM0004497	0.934783
MSTRG.11736.1	EVM0004830	0.952536
MSTRG.11736.1	EVM0004942	0.963539
MSTRG.11736.1	EVM0005025	0.902046
MSTRG.11736.1	EVM0005379	0.943799
MSTRG.11736.1	EVM0005426	0.900242
MSTRG.11736.1	EVM0005697	0.935673
MSTRG.11736.1	EVM0005710	0.922504
MSTRG.11736.1	EVM0005917	0.940651
MSTRG.11736.1	EVM0005955	0.908133
MSTRG.11736.1	EVM0006012	0.936099
MSTRG.11736.1	EVM0006037	0.940606
MSTRG.11736.1	EVM0006047	0.948539
MSTRG.11736.1	EVM0006414	0.970712
MSTRG.11736.1	EVM0006419	0.904662
MSTRG.11736.1	EVM0006485	0.963309
MSTRG.11736.1	EVM0006511	0.943311
MSTRG.11736.1	EVM0006915	0.905254
MSTRG.11736.1	EVM0006955	0.927771
MSTRG.11736.1	EVM0007076	0.903764
MSTRG.11736.1	EVM0007105	0.918766
MSTRG.11736.1	EVM0007332	0.934634
MSTRG.11736.1	EVM0007559	0.930807
MSTRG.11736.1	EVM0007599	0.924391
MSTRG.11736.1	EVM0007604	0.920103
MSTRG.11736.1	EVM0007656	0.910638
MSTRG.11736.1	EVM0007674	0.970472
MSTRG.11736.1	EVM0007827	0.965474
MSTRG.11736.1	EVM0008103	0.902451
MSTRG.11736.1	EVM0008269	0.930514
MSTRG.11736.1	EVM0008375	0.90154
MSTRG.11736.1	EVM0008385	0.916506
MSTRG.11736.1	EVM0008411	0.915496
MSTRG.11736.1	EVM0008599	0.921395
MSTRG.11736.1	EVM0008614	0.958324
MSTRG.11736.1	EVM0008717	0.946698
MSTRG.11736.1	EVM0008833	0.94754
MSTRG.11736.1	EVM0009054	0.908521
MSTRG.11736.1	EVM0009330	0.943726
MSTRG.11736.1	EVM0009885	0.97258
MSTRG.11736.1	EVM0009913	0.92592
MSTRG.11736.1	EVM0010018	0.906169
MSTRG.11736.1	EVM0010365	0.932854
MSTRG.11736.1	EVM0010637	0.90347
MSTRG.11736.1	EVM0010738	0.942928
MSTRG.11736.1	EVM0010791	0.977775
MSTRG.11736.1	EVM0010911	0.984371
MSTRG.11736.1	EVM0011130	0.904653
MSTRG.11736.1	EVM0011265	0.914558
MSTRG.11736.1	EVM0011275	0.944943
MSTRG.11736.1	EVM0011454	0.918968
MSTRG.11736.1	Panonychuscitri_newGene_1438	0.909338
MSTRG.11736.1	Panonychuscitri_newGene_6837	0.930326
MSTRG.11736.1	Panonychuscitri_newGene_8096	0.966923
MSTRG.11736.1	EVM0000666	-0.965928
MSTRG.11736.1	EVM0000696	-0.923263
MSTRG.11736.1	EVM0000928	-0.920652
MSTRG.11736.1	EVM0001069	-0.915373
MSTRG.11736.1	EVM0001281	-0.907849
MSTRG.11736.1	EVM0001583	-0.923081
MSTRG.11736.1	EVM0001593	-0.967786
MSTRG.11736.1	EVM0001983	-0.922265
MSTRG.11736.1	EVM0003158	-0.967664
MSTRG.11736.1	EVM0003161	-0.937637
MSTRG.11736.1	EVM0003420	-0.937445
MSTRG.11736.1	EVM0003533	-0.925526
MSTRG.11736.1	EVM0003547	-0.910971
MSTRG.11736.1	EVM0003622	-0.977079
MSTRG.11736.1	EVM0003751	-0.95157
MSTRG.11736.1	EVM0004105	-0.953864
MSTRG.11736.1	EVM0004229	-0.937876
MSTRG.11736.1	EVM0004344	-0.94306
MSTRG.11736.1	EVM0004477	-0.914157
MSTRG.11736.1	EVM0004774	-0.917798
MSTRG.11736.1	EVM0004822	-0.920581
MSTRG.11736.1	EVM0004926	-0.946408
MSTRG.11736.1	EVM0005326	-0.907837
MSTRG.11736.1	EVM0005573	-0.963137
MSTRG.11736.1	EVM0005670	-0.904653
MSTRG.11736.1	EVM0006429	-0.956578
MSTRG.11736.1	EVM0006561	-0.921431
MSTRG.11736.1	EVM0006574	-0.911824
MSTRG.11736.1	EVM0006877	-0.905054
MSTRG.11736.1	EVM0007217	-0.910114
MSTRG.11736.1	EVM0007693	-0.904489
MSTRG.11736.1	EVM0007797	-0.905172
MSTRG.11736.1	EVM0008035	-0.915746
MSTRG.11736.1	EVM0008386	-0.958493
MSTRG.11736.1	EVM0008656	-0.964249
MSTRG.11736.1	EVM0008769	-0.904302
MSTRG.11736.1	EVM0008907	-0.938864
MSTRG.11736.1	EVM0008924	-0.936823
MSTRG.11736.1	EVM0009014	-0.938071
MSTRG.11736.1	EVM0009387	-0.922459
MSTRG.11736.1	EVM0009678	-0.905264
MSTRG.11736.1	EVM0010261	-0.93464
MSTRG.11736.1	EVM0010401	-0.957581
MSTRG.11736.1	EVM0010659	-0.903527
MSTRG.11736.1	EVM0010701	-0.908447
MSTRG.11736.1	Panonychuscitri_newGene_3363	-0.972544
MSTRG.11736.1	EVM0001414	0.956381
MSTRG.11736.1	EVM0001677	0.900465
MSTRG.11736.1	EVM0003488	0.980725
MSTRG.11736.1	EVM0005220	0.900753
MSTRG.11736.1	EVM0006682	0.956653
MSTRG.11736.1	EVM0007244	0.925668
MSTRG.11736.1	EVM0009402	0.901533
MSTRG.11736.1	EVM0009886	0.92073
MSTRG.11736.1	EVM0010110	0.923203
MSTRG.11849.57	EVM0006549	-0.920734
MSTRG.12258.10	EVM0006549	-0.940343
MSTRG.13816.1	EVM0009946	-0.913087
MSTRG.17406.18	EVM0002431	0.933917
MSTRG.17406.18	EVM0007037	0.91073
MSTRG.17406.18	EVM0007267	0.933462
MSTRG.17406.18	EVM0007381	0.926694
MSTRG.17406.18	EVM0008993	0.942672
MSTRG.17406.18	EVM0009946	-0.94975
MSTRG.17406.26	EVM0009946	-0.916666
MSTRG.17406.33	EVM0009946	-0.956132
MSTRG.17406.58	EVM0007037	0.904848
MSTRG.17406.58	EVM0007381	0.9511
MSTRG.17406.58	EVM0008993	0.941793
MSTRG.17406.58	EVM0001148	-0.917647
MSTRG.17406.58	EVM0003105	-0.934956
MSTRG.17406.58	EVM0004661	-0.945222
MSTRG.17406.58	EVM0008012	-0.931493
MSTRG.17406.58	EVM0009946	-0.987138
MSTRG.17408.20	EVM0002431	0.912866
MSTRG.17408.20	EVM0007037	0.903726
MSTRG.17408.20	EVM0007267	0.915133
MSTRG.17408.20	EVM0007381	0.938656
MSTRG.17408.20	EVM0008993	0.938777
MSTRG.17408.20	EVM0004661	-0.905048
MSTRG.17408.20	EVM0009946	-0.972351
MSTRG.17408.33	EVM0007381	0.924699
MSTRG.17408.33	EVM0001148	-0.928101
MSTRG.17408.33	EVM0003105	-0.938189
MSTRG.17408.33	EVM0004661	-0.939399
MSTRG.17408.33	EVM0008012	-0.920733
MSTRG.17408.33	EVM0009946	-0.989457
MSTRG.17408.6	EVM0002431	0.958562
MSTRG.17408.6	EVM0002651	0.904654
MSTRG.17408.6	EVM0003078	0.904488
MSTRG.17408.6	EVM0005766	0.909477
MSTRG.17408.6	EVM0005907	0.918899
MSTRG.17408.6	EVM0005990	0.909982
MSTRG.17408.6	EVM0005992	0.901972
MSTRG.17408.6	EVM0006970	0.922696
MSTRG.17408.6	EVM0007037	0.918307
MSTRG.17408.6	EVM0007267	0.954174
MSTRG.17408.6	EVM0007381	0.905599
MSTRG.17408.6	EVM0008745	0.916123
MSTRG.17408.6	EVM0008993	0.941821
MSTRG.17408.6	EVM0009662	0.907568
MSTRG.17408.6	EVM0009946	-0.906698
MSTRG.19445.2	EVM0011444	0.902656
MSTRG.19445.2	EVM0006549	-0.904663
MSTRG.20639.1	EVM0006549	-0.960814
MSTRG.22121.15	EVM0011444	0.936851
MSTRG.22121.15	EVM0006549	-0.962475
MSTRG.22317.3	EVM0011444	0.90072
MSTRG.22317.3	EVM0006549	-0.945027
MSTRG.23394.64	EVM0011444	0.918453
MSTRG.23394.64	EVM0003105	-0.911262
MSTRG.23394.64	EVM0006549	-0.987746
MSTRG.3855.3	EVM0000518	-0.911121
MSTRG.3855.3	EVM0004661	-0.900381
MSTRG.3855.3	EVM0006136	-0.904374
MSTRG.3855.3	EVM0009946	-0.907436
MSTRG.3855.3	EVM0011325	-0.908735
MSTRG.3855.3	EVM0011367	-0.927613
MSTRG.3980.1	EVM0007851	0.904056
MSTRG.3980.1	EVM0011444	0.901974
MSTRG.3980.1	EVM0006549	-0.905289
MSTRG.3982.1	EVM0007851	0.911728
MSTRG.3982.1	EVM0008992	0.914193
MSTRG.3982.1	EVM0011444	0.901876
MSTRG.4546.1	EVM0009946	-0.964288
MSTRG.46.1	EVM0000400	0.930684
MSTRG.46.1	EVM0000714	0.914829
MSTRG.46.1	EVM0000997	0.971382
MSTRG.46.1	EVM0001173	0.959287
MSTRG.46.1	EVM0001268	0.936055
MSTRG.46.1	EVM0001502	0.980124
MSTRG.46.1	EVM0001616	0.917832
MSTRG.46.1	EVM0001700	0.965119
MSTRG.46.1	EVM0002076	0.94963
MSTRG.46.1	EVM0002091	0.976471
MSTRG.46.1	EVM0002447	0.949997
MSTRG.46.1	EVM0002824	0.979736
MSTRG.46.1	EVM0002844	0.978178
MSTRG.46.1	EVM0003019	0.905835
MSTRG.46.1	EVM0003041	0.968246
MSTRG.46.1	EVM0003541	0.9917
MSTRG.46.1	EVM0003723	0.986032
MSTRG.46.1	EVM0003920	0.913434
MSTRG.46.1	EVM0004161	0.950334
MSTRG.46.1	EVM0005036	0.954349
MSTRG.46.1	EVM0005624	0.913583
MSTRG.46.1	EVM0005823	0.988864
MSTRG.46.1	EVM0006547	0.952904
MSTRG.46.1	EVM0007191	0.921369
MSTRG.46.1	EVM0007207	0.91676
MSTRG.46.1	EVM0007604	0.925614
MSTRG.46.1	EVM0008387	0.928035
MSTRG.46.1	EVM0008528	0.920835
MSTRG.46.1	EVM0008795	0.951007
MSTRG.46.1	EVM0008979	0.925414
MSTRG.46.1	EVM0009349	0.929828
MSTRG.46.1	EVM0009759	0.913169
MSTRG.46.1	EVM0010073	0.907883
MSTRG.46.1	EVM0010321	0.916298
MSTRG.46.1	EVM0010556	0.928874
MSTRG.46.1	EVM0010677	0.901834
MSTRG.46.1	EVM0011251	0.970027
MSTRG.46.1	EVM0001281	-0.90208
MSTRG.46.1	EVM0004822	-0.927022
MSTRG.46.1	EVM0007880	-0.929676
MSTRG.46.1	EVM0008527	-0.941261
MSTRG.46.1	EVM0002493	0.960889
MSTRG.46.1	EVM0005592	0.947721
MSTRG.46.1	EVM0007960	0.964224
MSTRG.46.1	EVM0009886	0.917687
MSTRG.5578.1	EVM0011444	0.916024
MSTRG.5578.1	EVM0006549	-0.956923
MSTRG.5949.1	EVM0009946	-0.914424
MSTRG.7850.1	EVM0001148	-0.912445
MSTRG.7850.1	EVM0003105	-0.903639
MSTRG.7850.1	EVM0006549	-0.903454
MSTRG.7850.1	EVM0009946	-0.964038
MSTRG.7853.1	EVM0006549	-0.910495
MSTRG.7853.1	EVM0009946	-0.901945
MSTRG.8159.12	EVM0000714	0.941546
MSTRG.8159.12	EVM0002076	0.90421
MSTRG.8159.12	EVM0003998	0.900895
MSTRG.8159.12	EVM0005344	0.961215
MSTRG.8159.12	EVM0006434	0.935874
MSTRG.8159.12	EVM0007191	0.902875
MSTRG.8159.12	EVM0007681	0.953413
MSTRG.8159.12	EVM0007851	0.91673
MSTRG.8159.12	EVM0008795	0.940295
MSTRG.8159.12	EVM0009136	0.923023
MSTRG.8159.12	EVM0010082	0.939884
MSTRG.8159.12	EVM0010321	0.912851
MSTRG.8159.12	EVM0010556	0.910392
MSTRG.8159.12	EVM0010677	0.910479
MSTRG.8159.12	EVM0011251	0.924204
MSTRG.8159.12	EVM0000928	-0.917842
MSTRG.8159.12	EVM0001281	-0.946875
MSTRG.8159.12	EVM0003105	-0.925137
MSTRG.8159.12	EVM0003596	-0.924188
MSTRG.8159.12	EVM0004229	-0.923317
MSTRG.8159.12	EVM0004477	-0.927239
MSTRG.8159.12	EVM0004661	-0.92004
MSTRG.8723.3	EVM0006549	-0.955488
MSTRG.8723.3	EVM0009946	-0.919057
MSTRG.10135.50	EVM0001140	0.922401
MSTRG.10135.50	EVM0001313	0.931958
MSTRG.10135.50	EVM0007701	0.907511
MSTRG.10426.11	EVM0001578	0.908746
MSTRG.10426.11	EVM0008276	0.927582
MSTRG.10426.11	EVM0009457	0.939338
MSTRG.10426.11	EVM0010112	0.955571
MSTRG.10729.1	EVM0000984	0.947737
MSTRG.11754.17	EVM0000515	0.927727
MSTRG.11754.17	EVM0001313	0.966627
MSTRG.11754.17	EVM0007701	0.906926
MSTRG.12414.7	EVM0001140	0.964871
MSTRG.12414.7	EVM0003568	0.903876
MSTRG.12414.7	EVM0004710	0.924768
MSTRG.12414.7	EVM0007701	0.932263
MSTRG.15665.27	EVM0001140	0.97845
MSTRG.15665.27	EVM0007701	0.907601
MSTRG.15665.27	EVM0008276	0.90681
MSTRG.15704.7	EVM0001578	0.923406
MSTRG.15704.7	EVM0007676	0.921377
MSTRG.15704.7	EVM0008276	0.96829
MSTRG.15704.7	EVM0009457	0.965328
MSTRG.15704.7	EVM0010112	0.978939
MSTRG.15898.1	EVM0009190	0.950744
MSTRG.15898.1	EVM0000515	0.91049
MSTRG.15898.1	EVM0001313	0.943514
MSTRG.1606.16	EVM0000412	0.915043
MSTRG.1606.16	EVM0007728	0.911664
MSTRG.1606.16	EVM0008232	0.976605
MSTRG.1606.16	EVM0008276	0.95251
MSTRG.1606.2	EVM0001140	0.915563
MSTRG.16225.17	EVM0001578	0.906921
MSTRG.16225.17	EVM0003774	0.906109
MSTRG.16225.17	EVM0006623	0.930348
MSTRG.16273.10	EVM0000984	0.902143
MSTRG.16273.33	EVM0008190	0.941921
MSTRG.16273.33	EVM0009379	0.905842
MSTRG.17.9	EVM0008232	0.929148
MSTRG.17.9	EVM0008276	0.965146
MSTRG.1755.14	EVM0001140	0.908149
MSTRG.1755.14	EVM0007676	0.93787
MSTRG.1755.14	EVM0008276	0.914587
MSTRG.1755.15	EVM0001578	0.967672
MSTRG.1755.15	EVM0003774	0.901748
MSTRG.1755.15	EVM0008276	0.940235
MSTRG.1755.15	EVM0009457	0.98846
MSTRG.1755.15	EVM0010112	0.988515
MSTRG.1755.18	EVM0000412	0.929973
MSTRG.1755.18	EVM0001584	0.910383
MSTRG.1755.18	EVM0004287	0.942225
MSTRG.1755.18	EVM0007728	0.942252
MSTRG.1755.18	EVM0008232	0.972469
MSTRG.1755.18	EVM0008276	0.903164
MSTRG.1755.22	EVM0001140	0.900399
MSTRG.1755.22	EVM0007676	0.951284
MSTRG.1755.22	EVM0008276	0.924804
MSTRG.1755.22	EVM0010112	0.91468
MSTRG.1755.24	EVM0007676	0.938984
MSTRG.1755.24	EVM0008276	0.971313
MSTRG.1755.24	EVM0009457	0.937355
MSTRG.1755.24	EVM0010112	0.955506
MSTRG.1755.29	EVM0007676	0.925845
MSTRG.1755.33	EVM0001584	0.973476
MSTRG.1755.33	EVM0002214	0.940149
MSTRG.1755.33	EVM0004287	0.950623
MSTRG.1755.33	EVM0005463	0.911892
MSTRG.1755.33	EVM0007728	0.966933
MSTRG.1755.33	EVM0008232	0.930648
MSTRG.1755.33	EVM0010357	0.95298
MSTRG.1755.8	EVM0003225	0.914115
MSTRG.1755.8	EVM0008232	0.90246
MSTRG.1755.8	Panonychuscitri_newGene_2288	0.922901
MSTRG.17984.45	EVM0008276	0.943236
MSTRG.17984.45	EVM0010112	0.921154
MSTRG.18741.26	EVM0002390	0.911731
MSTRG.18741.26	EVM0003568	0.924429
MSTRG.18741.26	EVM0008678	0.929108
MSTRG.19877.3	EVM0001313	0.946737
MSTRG.19877.3	EVM0008190	0.902599
MSTRG.20397.25	EVM0001578	0.939994
MSTRG.20397.25	EVM0003774	0.918242
MSTRG.20397.25	EVM0008276	0.933224
MSTRG.20397.25	EVM0009457	0.953637
MSTRG.20397.25	EVM0010112	0.949875
MSTRG.20537.10	EVM0008276	0.941812
MSTRG.20537.10	Panonychuscitri_newGene_2288	0.932718
MSTRG.20537.14	EVM0001140	0.94478
MSTRG.20537.14	EVM0008276	0.948733
MSTRG.20983.22	EVM0000202	-0.962622
MSTRG.20983.22	EVM0000366	-0.983873
MSTRG.20983.22	EVM0000518	-0.949415
MSTRG.20983.22	EVM0000832	-0.940681
MSTRG.20983.22	EVM0001741	-0.941823
MSTRG.20983.22	EVM0001792	-0.93618
MSTRG.20983.22	EVM0002069	-0.917491
MSTRG.20983.22	EVM0002297	-0.93232
MSTRG.20983.22	EVM0002338	-0.938255
MSTRG.20983.22	EVM0003128	-0.907808
MSTRG.20983.22	EVM0004027	-0.930863
MSTRG.20983.22	EVM0005620	-0.937037
MSTRG.20983.22	EVM0005979	-0.971383
MSTRG.20983.22	EVM0006136	-0.929589
MSTRG.20983.22	EVM0006878	-0.965033
MSTRG.20983.22	EVM0007415	-0.936955
MSTRG.20983.22	EVM0007691	-0.904654
MSTRG.20983.22	EVM0008041	-0.902811
MSTRG.20983.22	EVM0008358	-0.911085
MSTRG.20983.22	EVM0009876	-0.974612
MSTRG.20983.22	EVM0010703	-0.972104
MSTRG.20983.22	EVM0010921	-0.913269
MSTRG.20983.22	EVM0011316	-0.912563
MSTRG.20983.22	EVM0011325	-0.950102
MSTRG.20983.22	Panonychuscitri_newGene_6883	-0.949154
MSTRG.20983.22	Panonychuscitri_newGene_7228	-0.955837
MSTRG.20983.22	EVM0001895	0.964776
MSTRG.20983.22	EVM0006553	0.913568
MSTRG.20983.22	EVM0008123	0.901361
MSTRG.20983.22	EVM0010799	0.905323
MSTRG.20983.22	Panonychuscitri_newGene_6174	0.975659
MSTRG.22113.7	EVM0007676	0.921119
MSTRG.22113.7	EVM0008276	0.967132
MSTRG.22113.7	EVM0009457	0.94158
MSTRG.22113.7	EVM0010112	0.951687
MSTRG.22113.7	Panonychuscitri_newGene_2288	0.944715
MSTRG.22831.6	EVM0001313	0.921977
MSTRG.23145.11	EVM0001584	0.930001
MSTRG.23145.11	EVM0003774	0.957597
MSTRG.23145.11	EVM0008276	0.90405
MSTRG.23541.13	EVM0003774	0.936007
MSTRG.23541.13	EVM0008276	0.932575
MSTRG.3059.46	EVM0001140	0.982841
MSTRG.3059.46	EVM0003568	0.929489
MSTRG.3059.46	EVM0004710	0.911749
MSTRG.3059.46	EVM0007701	0.961745
MSTRG.3059.46	EVM0008276	0.92729
MSTRG.3602.11	EVM0001140	0.945385
MSTRG.3602.11	EVM0008276	0.945218
MSTRG.4538.24	EVM0000324	0.960494
MSTRG.4538.24	EVM0000631	0.917575
MSTRG.4538.24	EVM0003118	0.953541
MSTRG.4538.24	EVM0007940	0.932611
MSTRG.4538.24	EVM0007952	0.924312
MSTRG.4538.24	EVM0000515	0.952011
MSTRG.4538.24	EVM0000930	0.958324
MSTRG.4538.24	EVM0001313	0.909178
MSTRG.4538.24	EVM0007243	0.956391
MSTRG.4538.24	EVM0007701	0.904648
MSTRG.4538.24	EVM0010383	0.910994
MSTRG.6792.25	EVM0003209	0.912323
MSTRG.6792.25	EVM0006485	0.936331
MSTRG.6792.25	EVM0009330	0.900651
MSTRG.6792.25	EVM0005759	-0.914801
MSTRG.6792.25	EVM0011002	-0.964053
MSTRG.6792.25	Panonychuscitri_newGene_2745	-0.907367
MSTRG.6792.25	EVM0000062	0.976431
MSTRG.6792.25	EVM0000700	0.918498
MSTRG.6792.25	EVM0001642	0.937025
MSTRG.6792.25	EVM0001677	0.950434
MSTRG.6792.25	EVM0002038	0.911244
MSTRG.6792.25	EVM0002131	0.930266
MSTRG.6792.25	EVM0003225	0.931274
MSTRG.6792.25	EVM0003495	0.902503
MSTRG.6792.25	EVM0003701	0.955444
MSTRG.6792.25	EVM0004513	0.904482
MSTRG.6792.25	EVM0005683	0.928268
MSTRG.6792.25	EVM0005872	0.978215
MSTRG.6792.25	EVM0005891	0.923821
MSTRG.6792.25	EVM0006682	0.914349
MSTRG.6792.25	EVM0007587	0.948214
MSTRG.6792.25	EVM0009402	0.944096
MSTRG.6792.25	EVM0009751	0.918
MSTRG.6792.25	Panonychuscitri_newGene_2288	0.937754
MSTRG.7184.12	EVM0001140	0.963871
MSTRG.7184.12	EVM0008232	0.905469
MSTRG.7184.12	EVM0008276	0.91052
MSTRG.8616.20	EVM0007676	0.954292
MSTRG.8616.20	EVM0008276	0.928498
MSTRG.8616.20	EVM0010112	0.915877
MSTRG.9622.19	EVM0007691	-0.930523
MSTRG.9622.19	EVM0011283	-0.965133
MSTRG.9622.19	EVM0005920	0.943771
MSTRG.9622.19	EVM0006553	0.984162
MSTRG.9622.19	EVM0009379	0.916993
	EVM0000043
	EVM0000067
	EVM0000123
	EVM0000343
	EVM0000400
	EVM0000546
	EVM0000677
	EVM0000714
	EVM0000786
	EVM0000823
	EVM0000843
	EVM0000886
	EVM0000908
	EVM0000920
	EVM0000968
	EVM0000989
	EVM0000997
	EVM0001006
	EVM0001116
	EVM0001133
	EVM0001139
	EVM0001173
	EVM0001203
	EVM0001213
	EVM0001252
	EVM0001268
	EVM0001482
	EVM0001502
	EVM0001515
	EVM0001555
	EVM0001608
	EVM0001616
	EVM0001654
	EVM0001700
	EVM0001748
	EVM0001812
	EVM0001918
	EVM0002034
	EVM0002063
	EVM0002076
	EVM0002091
	EVM0002119
	EVM0002189
	EVM0002333
	EVM0002406
	EVM0002431
	EVM0002447
	EVM0002517
	EVM0002591
	EVM0002626
	EVM0002632
	EVM0002651
	EVM0002672
	EVM0002824
	EVM0002844
	EVM0002846
	EVM0003019
	EVM0003041
	EVM0003078
	EVM0003094
	EVM0003113
	EVM0003162
	EVM0003209
	EVM0003229
	EVM0003243
	EVM0003272
	EVM0003356
	EVM0003377
	EVM0003445
	EVM0003541
	EVM0003577
	EVM0003643
	EVM0003700
	EVM0003723
	EVM0003850
	EVM0003865
	EVM0003883
	EVM0003920
	EVM0003973
	EVM0003993
	EVM0003998
	EVM0004161
	EVM0004181
	EVM0004224
	EVM0004465
	EVM0004497
	EVM0004530
	EVM0004830
	EVM0004942
	EVM0004962
	EVM0004997
	EVM0005025
	EVM0005036
	EVM0005124
	EVM0005128
	EVM0005196
	EVM0005256
	EVM0005344
	EVM0005379
	EVM0005426
	EVM0005624
	EVM0005656
	EVM0005697
	EVM0005710
	EVM0005726
	EVM0005766
	EVM0005792
	EVM0005823
	EVM0005835
	EVM0005907
	EVM0005917
	EVM0005935
	EVM0005955
	EVM0005990
	EVM0005992
	EVM0006012
	EVM0006037
	EVM0006047
	EVM0006150
	EVM0006314
	EVM0006405
	EVM0006414
	EVM0006419
	EVM0006434
	EVM0006485
	EVM0006511
	EVM0006518
	EVM0006547
	EVM0006600
	EVM0006864
	EVM0006915
	EVM0006955
	EVM0006970
	EVM0007037
	EVM0007049
	EVM0007076
	EVM0007105
	EVM0007191
	EVM0007207
	EVM0007265
	EVM0007267
	EVM0007329
	EVM0007332
	EVM0007359
	EVM0007381
	EVM0007456
	EVM0007559
	EVM0007583
	EVM0007591
	EVM0007599
	EVM0007604
	EVM0007656
	EVM0007674
	EVM0007681
	EVM0007775
	EVM0007827
	EVM0007851
	EVM0007910
	EVM0007950
	EVM0007953
	EVM0008078
	EVM0008087
	EVM0008103
	EVM0008269
	EVM0008292
	EVM0008315
	EVM0008375
	EVM0008385
	EVM0008387
	EVM0008411
	EVM0008528
	EVM0008573
	EVM0008583
	EVM0008599
	EVM0008614
	EVM0008631
	EVM0008717
	EVM0008729
	EVM0008745
	EVM0008789
	EVM0008795
	EVM0008798
	EVM0008833
	EVM0008846
	EVM0008979
	EVM0008992
	EVM0008993
	EVM0009054
	EVM0009056
	EVM0009136
	EVM0009330
	EVM0009349
	EVM0009553
	EVM0009589
	EVM0009660
	EVM0009759
	EVM0009885
	EVM0009913
	EVM0010004
	EVM0010018
	EVM0010073
	EVM0010082
	EVM0010203
	EVM0010307
	EVM0010321
	EVM0010352
	EVM0010365
	EVM0010539
	EVM0010556
	EVM0010626
	EVM0010637
	EVM0010638
	EVM0010677
	EVM0010702
	EVM0010738
	EVM0010791
	EVM0010906
	EVM0010911
	EVM0010960
	EVM0011066
	EVM0011130
	EVM0011146
	EVM0011175
	EVM0011193
	EVM0011251
	EVM0011265
	EVM0011275
	EVM0011359
	EVM0011444
	EVM0011454
	EVM0011469
	Panonychuscitri_newGene_1438
	Panonychuscitri_newGene_2250
	Panonychuscitri_newGene_6837
	Panonychuscitri_newGene_8096
	EVM0000057
	EVM0000104
	EVM0000163
	EVM0000202
	EVM0000204
	EVM0000306
	EVM0000324
	EVM0000366
	EVM0000518
	EVM0000618
	EVM0000631
	EVM0000645
	EVM0000666
	EVM0000696
	EVM0000709
	EVM0000716
	EVM0000774
	EVM0000832
	EVM0000928
	EVM0001069
	EVM0001107
	EVM0001148
	EVM0001281
	EVM0001327
	EVM0001583
	EVM0001593
	EVM0001741
	EVM0001761
	EVM0001792
	EVM0001937
	EVM0001983
	EVM0002069
	EVM0002099
	EVM0002165
	EVM0002258
	EVM0002280
	EVM0002297
	EVM0002311
	EVM0002338
	EVM0002359
	EVM0002362
	EVM0002374
	EVM0002380
	EVM0002531
	EVM0002945
	EVM0003032
	EVM0003105
	EVM0003118
	EVM0003128
	EVM0003158
	EVM0003161
	EVM0003228
	EVM0003368
	EVM0003420
	EVM0003432
	EVM0003437
	EVM0003533
	EVM0003547
	EVM0003596
	EVM0003622
	EVM0003751
	EVM0003788
	EVM0003982
	EVM0004027
	EVM0004033
	EVM0004100
	EVM0004105
	EVM0004209
	EVM0004229
	EVM0004313
	EVM0004344
	EVM0004396
	EVM0004477
	EVM0004566
	EVM0004661
	EVM0004752
	EVM0004774
	EVM0004779
	EVM0004822
	EVM0004837
	EVM0004926
	EVM0004977
	EVM0005034
	EVM0005150
	EVM0005326
	EVM0005516
	EVM0005573
	EVM0005620
	EVM0005629
	EVM0005670
	EVM0005714
	EVM0005759
	EVM0005931
	EVM0005944
	EVM0005979
	EVM0006081
	EVM0006136
	EVM0006169
	EVM0006222
	EVM0006357
	EVM0006394
	EVM0006429
	EVM0006454
	EVM0006549
	EVM0006561
	EVM0006574
	EVM0006587
	EVM0006698
	EVM0006877
	EVM0006878
	EVM0006897
	EVM0006978
	EVM0007071
	EVM0007101
	EVM0007176
	EVM0007179
	EVM0007217
	EVM0007338
	EVM0007415
	EVM0007469
	EVM0007511
	EVM0007563
	EVM0007691
	EVM0007693
	EVM0007797
	EVM0007825
	EVM0007862
	EVM0007880
	EVM0007922
	EVM0007940
	EVM0007952
	EVM0008012
	EVM0008034
	EVM0008035
	EVM0008041
	EVM0008210
	EVM0008358
	EVM0008386
	EVM0008407
	EVM0008408
	EVM0008527
	EVM0008562
	EVM0008572
	EVM0008594
	EVM0008656
	EVM0008769
	EVM0008801
	EVM0008907
	EVM0008912
	EVM0008924
	EVM0008981
	EVM0009010
	EVM0009014
	EVM0009023
	EVM0009044
	EVM0009107
	EVM0009190
	EVM0009368
	EVM0009387
	EVM0009544
	EVM0009559
	EVM0009646
	EVM0009647
	EVM0009662
	EVM0009678
	EVM0009870
	EVM0009876
	EVM0009924
	EVM0009946
	EVM0009979
	EVM0010008
	EVM0010041
	EVM0010047
	EVM0010261
	EVM0010320
	EVM0010355
	EVM0010401
	EVM0010651
	EVM0010659
	EVM0010701
	EVM0010703
	EVM0010709
	EVM0010888
	EVM0010921
	EVM0010924
	EVM0011002
	EVM0011009
	EVM0011023
	EVM0011035
	EVM0011046
	EVM0011143
	EVM0011283
	EVM0011316
	EVM0011325
	EVM0011367
	EVM0011471
	EVM0011478
	Panonychuscitri_newGene_1443
	Panonychuscitri_newGene_2745
	Panonychuscitri_newGene_3363
	Panonychuscitri_newGene_6883
	Panonychuscitri_newGene_7228
	Panonychuscitri_newGene_7568
	Panonychuscitri_newGene_8526
	EVM0000062
	EVM0000078
	EVM0000117
	EVM0000412
	EVM0000515
	EVM0000660
	EVM0000700
	EVM0000930
	EVM0000984
	EVM0001140
	EVM0001313
	EVM0001371
	EVM0001414
	EVM0001578
	EVM0001584
	EVM0001592
	EVM0001627
	EVM0001642
	EVM0001677
	EVM0001895
	EVM0001915
	EVM0002038
	EVM0002131
	EVM0002214
	EVM0002390
	EVM0002408
	EVM0002493
	EVM0002612
	EVM0002792
	EVM0002854
	EVM0003129
	EVM0003220
	EVM0003225
	EVM0003298
	EVM0003457
	EVM0003488
	EVM0003495
	EVM0003568
	EVM0003701
	EVM0003774
	EVM0003986
	EVM0004005
	EVM0004287
	EVM0004513
	EVM0004710
	EVM0005220
	EVM0005463
	EVM0005480
	EVM0005583
	EVM0005592
	EVM0005683
	EVM0005872
	EVM0005891
	EVM0005920
	EVM0006257
	EVM0006388
	EVM0006553
	EVM0006623
	EVM0006682
	EVM0006974
	EVM0007243
	EVM0007244
	EVM0007248
	EVM0007400
	EVM0007471
	EVM0007587
	EVM0007676
	EVM0007701
	EVM0007728
	EVM0007784
	EVM0007822
	EVM0007960
	EVM0008123
	EVM0008190
	EVM0008198
	EVM0008232
	EVM0008276
	EVM0008420
	EVM0008678
	EVM0009379
	EVM0009402
	EVM0009457
	EVM0009560
	EVM0009722
	EVM0009751
	EVM0009886
	EVM0009937
	EVM0010110
	EVM0010112
	EVM0010357
	EVM0010380
	EVM0010383
	EVM0010722
	EVM0010725
	EVM0010735
	EVM0010755
	EVM0010799
	EVM0010950
	EVM0011280
	EVM0011431
	Panonychuscitri_newGene_2288
	Panonychuscitri_newGene_4217
	Panonychuscitri_newGene_4495
	Panonychuscitri_newGene_6174
	EVM0000043
	EVM0000067
	EVM0000123
	EVM0000343
	EVM0000400
	EVM0000546
	EVM0000677
	EVM0000714
	EVM0000786
	EVM0000823
	EVM0000843
	EVM0000886
	EVM0000908
	EVM0000920
	EVM0000968
	EVM0000989
	EVM0000997
	EVM0001006
	EVM0001116
	EVM0001133
	EVM0001139
	EVM0001173
	EVM0001203
	EVM0001213
	EVM0001252
	EVM0001268
	EVM0001482
	EVM0001502
	EVM0001515
	EVM0001555
	EVM0001608
	EVM0001616
	EVM0001654
	EVM0001700
	EVM0001748
	EVM0001812
	EVM0001918
	EVM0002034
	EVM0002063
	EVM0002076
	EVM0002091
	EVM0002119
	EVM0002189
	EVM0002333
	EVM0002406
	EVM0002431
	EVM0002447
	EVM0002517
	EVM0002591
	EVM0002626
	EVM0002632
	EVM0002651
	EVM0002672
	EVM0002824
	EVM0002844
	EVM0002846
	EVM0003019
	EVM0003041
	EVM0003078
	EVM0003094
	EVM0003113
	EVM0003162
	EVM0003209
	EVM0003229
	EVM0003243
	EVM0003272
	EVM0003356
	EVM0003377
	EVM0003445
	EVM0003541
	EVM0003577
	EVM0003643
	EVM0003700
	EVM0003723
	EVM0003850
	EVM0003865
	EVM0003883
	EVM0003920
	EVM0003973
	EVM0003993
	EVM0003998
	EVM0004161
	EVM0004181
	EVM0004224
	EVM0004465
	EVM0004497
	EVM0004530
	EVM0004830
	EVM0004942
	EVM0004962
	EVM0004997
	EVM0005025
	EVM0005036
	EVM0005124
	EVM0005128
	EVM0005196
	EVM0005256
	EVM0005344
	EVM0005379
	EVM0005426
	EVM0005624
	EVM0005656
	EVM0005697
	EVM0005710
	EVM0005726
	EVM0005766
	EVM0005792
	EVM0005823
	EVM0005835
	EVM0005907
	EVM0005917
	EVM0005935
	EVM0005955
	EVM0005990
	EVM0005992
	EVM0006012
	EVM0006037
	EVM0006047
	EVM0006150
	EVM0006314
	EVM0006405
	EVM0006414
	EVM0006419
	EVM0006434
	EVM0006485
	EVM0006511
	EVM0006518
	EVM0006547
	EVM0006600
	EVM0006864
	EVM0006915
	EVM0006955
	EVM0006970
	EVM0007037
	EVM0007049
	EVM0007076
	EVM0007105
	EVM0007191
	EVM0007207
	EVM0007265
	EVM0007267
	EVM0007329
	EVM0007332
	EVM0007359
	EVM0007381
	EVM0007456
	EVM0007559
	EVM0007583
	EVM0007591
	EVM0007599
	EVM0007604
	EVM0007656
	EVM0007674
	EVM0007681
	EVM0007775
	EVM0007827
	EVM0007851
	EVM0007910
	EVM0007950
	EVM0007953
	EVM0008078
	EVM0008087
	EVM0008103
	EVM0008269
	EVM0008292
	EVM0008315
	EVM0008375
	EVM0008385
	EVM0008387
	EVM0008411
	EVM0008528
	EVM0008573
	EVM0008583
	EVM0008599
	EVM0008614
	EVM0008631
	EVM0008717
	EVM0008729
	EVM0008745
	EVM0008789
	EVM0008795
	EVM0008798
	EVM0008833
	EVM0008846
	EVM0008979
	EVM0008992
	EVM0008993
	EVM0009054
	EVM0009056
	EVM0009136
	EVM0009330
	EVM0009349
	EVM0009553
	EVM0009589
	EVM0009660
	EVM0009759
	EVM0009885
	EVM0009913
	EVM0010004
	EVM0010018
	EVM0010073
	EVM0010082
	EVM0010203
	EVM0010307
	EVM0010321
	EVM0010352
	EVM0010365
	EVM0010539
	EVM0010556
	EVM0010626
	EVM0010637
	EVM0010638
	EVM0010677
	EVM0010702
	EVM0010738
	EVM0010791
	EVM0010906
	EVM0010911
	EVM0010960
	EVM0011066
	EVM0011130
	EVM0011146
	EVM0011175
	EVM0011193
	EVM0011251
	EVM0011265
	EVM0011275
	EVM0011359
	EVM0011444
	EVM0011454
	EVM0011469
	Panonychuscitri_newGene_1438
	Panonychuscitri_newGene_2250
	Panonychuscitri_newGene_6837
	Panonychuscitri_newGene_8096
	EVM0000057
	EVM0000104
	EVM0000163
	EVM0000202
	EVM0000204
	EVM0000306
	EVM0000324
	EVM0000366
	EVM0000518
	EVM0000618
	EVM0000631
	EVM0000645
	EVM0000666
	EVM0000696
	EVM0000709
	EVM0000716
	EVM0000774
	EVM0000832
	EVM0000928
	EVM0001069
	EVM0001107
	EVM0001148
	EVM0001281
	EVM0001327
	EVM0001583
	EVM0001593
	EVM0001741
	EVM0001761
	EVM0001792
	EVM0001937
	EVM0001983
	EVM0002069
	EVM0002099
	EVM0002165
	EVM0002258
	EVM0002280
	EVM0002297
	EVM0002311
	EVM0002338
	EVM0002359
	EVM0002362
	EVM0002374
	EVM0002380
	EVM0002531
	EVM0002945
	EVM0003032
	EVM0003105
	EVM0003118
	EVM0003128
	EVM0003158
	EVM0003161
	EVM0003228
	EVM0003368
	EVM0003420
	EVM0003432
	EVM0003437
	EVM0003533
	EVM0003547
	EVM0003596
	EVM0003622
	EVM0003751
	EVM0003788
	EVM0003982
	EVM0004027
	EVM0004033
	EVM0004100
	EVM0004105
	EVM0004209
	EVM0004229
	EVM0004313
	EVM0004344
	EVM0004396
	EVM0004477
	EVM0004566
	EVM0004661
	EVM0004752
	EVM0004774
	EVM0004779
	EVM0004822
	EVM0004837
	EVM0004926
	EVM0004977
	EVM0005034
	EVM0005150
	EVM0005326
	EVM0005516
	EVM0005573
	EVM0005620
	EVM0005629
	EVM0005670
	EVM0005714
	EVM0005759
	EVM0005931
	EVM0005944
	EVM0005979
	EVM0006081
	EVM0006136
	EVM0006169
	EVM0006222
	EVM0006357
	EVM0006394
	EVM0006429
	EVM0006454
	EVM0006549
	EVM0006561
	EVM0006574
	EVM0006587
	EVM0006698
	EVM0006877
	EVM0006878
	EVM0006897
	EVM0006978
	EVM0007071
	EVM0007101
	EVM0007176
	EVM0007179
	EVM0007217
	EVM0007338
	EVM0007415
	EVM0007469
	EVM0007511
	EVM0007563
	EVM0007691
	EVM0007693
	EVM0007797
	EVM0007825
	EVM0007862
	EVM0007880
	EVM0007922
	EVM0007940
	EVM0007952
	EVM0008012
	EVM0008034
	EVM0008035
	EVM0008041
	EVM0008210
	EVM0008358
	EVM0008386
	EVM0008407
	EVM0008408
	EVM0008527
	EVM0008562
	EVM0008572
	EVM0008594
	EVM0008656
	EVM0008769
	EVM0008801
	EVM0008907
	EVM0008912
	EVM0008924
	EVM0008981
	EVM0009010
	EVM0009014
	EVM0009023
	EVM0009044
	EVM0009107
	EVM0009190
	EVM0009368
	EVM0009387
	EVM0009544
	EVM0009559
	EVM0009646
	EVM0009647
	EVM0009662
	EVM0009678
	EVM0009870
	EVM0009876
	EVM0009924
	EVM0009946
	EVM0009979
	EVM0010008
	EVM0010041
	EVM0010047
	EVM0010261
	EVM0010320
	EVM0010355
	EVM0010401
	EVM0010651
	EVM0010659
	EVM0010701
	EVM0010703
	EVM0010709
	EVM0010888
	EVM0010921
	EVM0010924
	EVM0011002
	EVM0011009
	EVM0011023
	EVM0011035
	EVM0011046
	EVM0011143
	EVM0011283
	EVM0011316
	EVM0011325
	EVM0011367
	EVM0011471
	EVM0011478
	Panonychuscitri_newGene_1443
	Panonychuscitri_newGene_2745
	Panonychuscitri_newGene_3363
	Panonychuscitri_newGene_6883
	Panonychuscitri_newGene_7228
	Panonychuscitri_newGene_7568
	Panonychuscitri_newGene_8526
	EVM0000062
	EVM0000078
	EVM0000117
	EVM0000412
	EVM0000515
	EVM0000660
	EVM0000700
	EVM0000930
	EVM0000984
	EVM0001140
	EVM0001313
	EVM0001371
	EVM0001414
	EVM0001578
	EVM0001584
	EVM0001592
	EVM0001627
	EVM0001642
	EVM0001677
	EVM0001895
	EVM0001915
	EVM0002038
	EVM0002131
	EVM0002214
	EVM0002390
	EVM0002408
	EVM0002493
	EVM0002612
	EVM0002792
	EVM0002854
	EVM0003129
	EVM0003220
	EVM0003225
	EVM0003298
	EVM0003457
	EVM0003488
	EVM0003495
	EVM0003568
	EVM0003701
	EVM0003774
	EVM0003986
	EVM0004005
	EVM0004287
	EVM0004513
	EVM0004710
	EVM0005220
	EVM0005463
	EVM0005480
	EVM0005583
	EVM0005592
	EVM0005683
	EVM0005872
	EVM0005891
	EVM0005920
	EVM0006257
	EVM0006388
	EVM0006553
	EVM0006623
	EVM0006682
	EVM0006974
	EVM0007243
	EVM0007244
	EVM0007248
	EVM0007400
	EVM0007471
	EVM0007587
	EVM0007676
	EVM0007701
	EVM0007728
	EVM0007784
	EVM0007822
	EVM0007960
	EVM0008123
	EVM0008190
	EVM0008198
	EVM0008232
	EVM0008276
	EVM0008420
	EVM0008678
	EVM0009379
	EVM0009402
	EVM0009457
	EVM0009560
	EVM0009722
	EVM0009751
	EVM0009886
	EVM0009937
	EVM0010110
	EVM0010112
	EVM0010357
	EVM0010380
	EVM0010383
	EVM0010722
	EVM0010725
	EVM0010735
	EVM0010755
	EVM0010799
	EVM0010950
	EVM0011280
	EVM0011431
	Panonychuscitri_newGene_2288
	Panonychuscitri_newGene_4217
	Panonychuscitri_newGene_4495
	Panonychuscitri_newGene_6174
	EVM0000043
	EVM0000067
	EVM0000123
	EVM0000343
	EVM0000400
	EVM0000546
	EVM0000677
	EVM0000714
	EVM0000786
	EVM0000823
	EVM0000843
	EVM0000886
	EVM0000908
	EVM0000920
	EVM0000968
	EVM0000989
	EVM0000997
	EVM0001006
	EVM0001116
	EVM0001133
	EVM0001139
	EVM0001173
	EVM0001203
	EVM0001213
	EVM0001252
	EVM0001268
	EVM0001482
	EVM0001502
	EVM0001515
	EVM0001555
	EVM0001608
	EVM0001616
	EVM0001654
	EVM0001700
	EVM0001748
	EVM0001812
	EVM0001918
	EVM0002034
	EVM0002063
	EVM0002076
	EVM0002091
	EVM0002119
	EVM0002189
	EVM0002333
	EVM0002406
	EVM0002431
	EVM0002447
	EVM0002517
	EVM0002591
	EVM0002626
	EVM0002632
	EVM0002651
	EVM0002672
	EVM0002824
	EVM0002844
	EVM0002846
	EVM0003019
	EVM0003041
	EVM0003078
	EVM0003094
	EVM0003113
	EVM0003162
	EVM0003209
	EVM0003229
	EVM0003243
	EVM0003272
	EVM0003356
	EVM0003377
	EVM0003445
	EVM0003541
	EVM0003577
	EVM0003643
	EVM0003700
	EVM0003723
	EVM0003850
	EVM0003865
	EVM0003883
	EVM0003920
	EVM0003973
	EVM0003993
	EVM0003998
	EVM0004161
	EVM0004181
	EVM0004224
	EVM0004465
	EVM0004497
	EVM0004530
	EVM0004830
	EVM0004942
	EVM0004962
	EVM0004997
	EVM0005025
	EVM0005036
	EVM0005124
	EVM0005128
	EVM0005196
	EVM0005256
	EVM0005344
	EVM0005379
	EVM0005426
	EVM0005624
	EVM0005656
	EVM0005697
	EVM0005710
	EVM0005726
	EVM0005766
	EVM0005792
	EVM0005823
	EVM0005835
	EVM0005907
	EVM0005917
	EVM0005935
	EVM0005955
	EVM0005990
	EVM0005992
	EVM0006012
	EVM0006037
	EVM0006047
	EVM0006150
	EVM0006314
	EVM0006405
	EVM0006414
	EVM0006419
	EVM0006434
	EVM0006485
	EVM0006511
	EVM0006518
	EVM0006547
	EVM0006600
	EVM0006864
	EVM0006915
	EVM0006955
	EVM0006970
	EVM0007037
	EVM0007049
	EVM0007076
	EVM0007105
	EVM0007191
	EVM0007207
	EVM0007265
	EVM0007267
	EVM0007329
	EVM0007332
	EVM0007359
	EVM0007381
	EVM0007456
	EVM0007559
	EVM0007583
	EVM0007591
	EVM0007599
	EVM0007604
	EVM0007656
	EVM0007674
	EVM0007681
	EVM0007775
	EVM0007827
	EVM0007851
	EVM0007910
	EVM0007950
	EVM0007953
	EVM0008078
	EVM0008087
	EVM0008103
	EVM0008269
	EVM0008292
	EVM0008315
	EVM0008375
	EVM0008385
	EVM0008387
	EVM0008411
	EVM0008528
	EVM0008573
	EVM0008583
	EVM0008599
	EVM0008614
	EVM0008631
	EVM0008717
	EVM0008729
	EVM0008745
	EVM0008789
	EVM0008795
	EVM0008798
	EVM0008833
	EVM0008846
	EVM0008979
	EVM0008992
	EVM0008993
	EVM0009054
	EVM0009056
	EVM0009136
	EVM0009330
	EVM0009349
	EVM0009553
	EVM0009589
	EVM0009660
	EVM0009759
	EVM0009885
	EVM0009913
	EVM0010004
	EVM0010018
	EVM0010073
	EVM0010082
	EVM0010203
	EVM0010307
	EVM0010321
	EVM0010352
	EVM0010365
	EVM0010539
	EVM0010556
	EVM0010626
	EVM0010637
	EVM0010638
	EVM0010677
	EVM0010702
	EVM0010738
	EVM0010791
	EVM0010906
	EVM0010911
	EVM0010960
	EVM0011066
	EVM0011130
	EVM0011146
	EVM0011175
	EVM0011193
	EVM0011251
	EVM0011265
	EVM0011275
	EVM0011359
	EVM0011444
	EVM0011454
	EVM0011469
	Panonychuscitri_newGene_1438
	Panonychuscitri_newGene_2250
	Panonychuscitri_newGene_6837
	Panonychuscitri_newGene_8096
	EVM0000057
	EVM0000104
	EVM0000163
	EVM0000202
	EVM0000204
	EVM0000306
	EVM0000324
	EVM0000366
	EVM0000518
	EVM0000618
	EVM0000631
	EVM0000645
	EVM0000666
	EVM0000696
	EVM0000709
	EVM0000716
	EVM0000774
	EVM0000832
	EVM0000928
	EVM0001069
	EVM0001107
	EVM0001148
	EVM0001281
	EVM0001327
	EVM0001583
	EVM0001593
	EVM0001741
	EVM0001761
	EVM0001792
	EVM0001937
	EVM0001983
	EVM0002069
	EVM0002099
	EVM0002165
	EVM0002258
	EVM0002280
	EVM0002297
	EVM0002311
	EVM0002338
	EVM0002359
	EVM0002362
	EVM0002374
	EVM0002380
	EVM0002531
	EVM0002945
	EVM0003032
	EVM0003105
	EVM0003118
	EVM0003128
	EVM0003158
	EVM0003161
	EVM0003228
	EVM0003368
	EVM0003420
	EVM0003432
	EVM0003437
	EVM0003533
	EVM0003547
	EVM0003596
	EVM0003622
	EVM0003751
	EVM0003788
	EVM0003982
	EVM0004027
	EVM0004033
	EVM0004100
	EVM0004105
	EVM0004209
	EVM0004229
	EVM0004313
	EVM0004344
	EVM0004396
	EVM0004477
	EVM0004566
	EVM0004661
	EVM0004752
	EVM0004774
	EVM0004779
	EVM0004822
	EVM0004837
	EVM0004926
	EVM0004977
	EVM0005034
	EVM0005150
	EVM0005326
	EVM0005516
	EVM0005573
	EVM0005620
	EVM0005629
	EVM0005670
	EVM0005714
	EVM0005759
	EVM0005931
	EVM0005944
	EVM0005979
	EVM0006081
	EVM0006136
	EVM0006169
	EVM0006222
	EVM0006357
	EVM0006394
	EVM0006429
	EVM0006454
	EVM0006549
	EVM0006561
	EVM0006574
	EVM0006587
	EVM0006698
	EVM0006877
	EVM0006878
	EVM0006897
	EVM0006978
	EVM0007071
	EVM0007101
	EVM0007176
	EVM0007179
	EVM0007217
	EVM0007338
	EVM0007415
	EVM0007469
	EVM0007511
	EVM0007563
	EVM0007691
	EVM0007693
	EVM0007797
	EVM0007825
	EVM0007862
	EVM0007880
	EVM0007922
	EVM0007940
	EVM0007952
	EVM0008012
	EVM0008034
	EVM0008035
	EVM0008041
	EVM0008210
	EVM0008358
	EVM0008386
	EVM0008407
	EVM0008408
	EVM0008527
	EVM0008562
	EVM0008572
	EVM0008594
	EVM0008656
	EVM0008769
	EVM0008801
	EVM0008907
	EVM0008912
	EVM0008924
	EVM0008981
	EVM0009010
	EVM0009014
	EVM0009023
	EVM0009044
	EVM0009107
	EVM0009190
	EVM0009368
	EVM0009387
	EVM0009544
	EVM0009559
	EVM0009646
	EVM0009647
	EVM0009662
	EVM0009678
	EVM0009870
	EVM0009876
	EVM0009924
	EVM0009946
	EVM0009979
	EVM0010008
	EVM0010041
	EVM0010047
	EVM0010261
	EVM0010320
	EVM0010355
	EVM0010401
	EVM0010651
	EVM0010659
	EVM0010701
	EVM0010703
	EVM0010709
	EVM0010888
	EVM0010921
	EVM0010924
	EVM0011002
	EVM0011009
	EVM0011023
	EVM0011035
	EVM0011046
	EVM0011143
	EVM0011283
	EVM0011316
	EVM0011325
	EVM0011367
	EVM0011471
	EVM0011478
	Panonychuscitri_newGene_1443
	Panonychuscitri_newGene_2745
	Panonychuscitri_newGene_3363
	Panonychuscitri_newGene_6883
	Panonychuscitri_newGene_7228
	Panonychuscitri_newGene_7568
	Panonychuscitri_newGene_8526
[truncated: 31,598 more rows]
