# Supplementary material for: Genome-Wide Characterization and Identification of Long Non-Coding RNAs during the Molting Process of a Spider Mite, Panonychus citri
Source: Int J Mol Sci. 2021 Jun 27;22(13):6909. doi: 10.3390/ijms22136909 (PMC8269015; doi:10.3390/ijms22136909)
Supplement: Supplementary file 1 [file ijms-22-06909-s001.zip › Table S4.xlsx]

## Sheet: Sheet1
Table S4 kegg pathway of lncRNA targets in co-expression network
Pathway ID	gene number
Retinol metabolism	5
Pentose and glucuronate interconversions	5
Starch and sucrose metabolism	4
Porphyrin and chlorophyll metabolism	4
Metabolism of xenobiotics by cytochrome P450	4
Drug metabolism - cytochrome P450	4
Ascorbate and aldarate metabolism	4
Steroid hormone biosynthesis	3
Purine metabolism	3
Phagosome	3
Peroxisome	3
Lysosome	3
Glycerophospholipid metabolism	3
Fatty acid metabolism	3
Fatty acid metabolism	3
Drug metabolism - other enzymes	3
Chemical carcinogenesis	3
Biosynthesis of unsaturated fatty acids	3
ABC transporters	3
Steroid biosynthesis	2
RNA polymerase	2
Riboflavin metabolism	2
Ras signaling pathway	2
Rap1 signaling pathway	2
PPAR signaling pathway	2
Oocyte meiosis	2
Linoleic acid metabolism	2
Fructose and mannose metabolism	2
Fatty acid elongation	2
Fatty acid biosynthesis	2
ECM-receptor interaction	2
Carbon metabolism	2
cAMP signaling pathway	2
Bile secretion	2
Amino sugar and nucleotide sugar metabolism	2
Adipocytokine signaling pathway	2
Wnt signaling pathway	1
Vascular smooth muscle contraction	1
Tuberculosis	1
Sphingolipid metabolism	1
Salivary secretion	1
RNA transport	1
RNA degradation	1
Ribosome	1
Regulation of actin cytoskeleton	1
Pyrimidine metabolism	1
Progesterone-mediated oocyte maturation	1
Phototransduction - fly	1
Phototransduction	1
Phosphatidylinositol signaling system	1
Pertussis	1
Pentose phosphate pathway	1
Pathways in cancer	1
Pancreatic cancer	1
Oxytocin signaling pathway	1
Olfactory transduction	1
Neurotrophin signaling pathway	1
Neuroactive ligand-receptor interaction	1
mTOR signaling pathway	1
mRNA surveillance pathway	1
MicroRNAs in cancer	1
Melanogenesis	1
Lysine degradation	1
Long-term potentiation	1
Insulin signaling pathway	1
Inflammatory mediator regulation of TRP channels	1
Histidine metabolism	1
Hedgehog signaling pathway	1
GnRH signaling pathway	1
Glycolysis / Gluconeogenesis	1
Glycerolipid metabolism	1
Glutathione metabolism	1
Glioma	1
Gastric acid secretion	1
Galactose metabolism	1
FoxO signaling pathway	1
FoxO signaling pathway	1
Fatty acid degradation	1
Estrogen signaling pathway	1
Dopaminergic synapse	1
Degradation of aromatic compounds	1
Colorectal cancer	1
Circadian entrainment	1
Choline metabolism in cancer	1
cGMP-PKG signaling pathway	1
Cell cycle	1
Calcium signaling pathway	1
Amphetamine addiction	1
Alzheimer's disease	1
Alcoholism	1
Alanine, aspartate and glutamate metabolism	1
Adrenergic signaling in cardiomyocytes	1
