# Supplementary material for: Genome-Wide Characterization and Identification of Long Non-Coding RNAs during the Molting Process of a Spider Mite, Panonychus citri
Source: Int J Mol Sci. 2021 Jun 27;22(13):6909. doi: 10.3390/ijms22136909 (PMC8269015; doi:10.3390/ijms22136909)
Supplement: Supplementary file 1 [file ijms-22-06909-s001.zip › Table S5.xlsx]

## Sheet: Sheet1
Table S5 Relevant genes with MSTRG.11736.1 and MSTRG.46.1
LncRNA	Protein-coding genes	r	Annotation
MSTRG.11736.1	EVM0004830	0.952536	Zinc finger C2H2-type/integrase DNA-binding domain
MSTRG.11736.1	EVM0003998	0.938505	wnt inhibitory factor 1 precursor
MSTRG.11736.1	EVM0009886	0.92073	vitellogenin receptor
MSTRG.11736.1	EVM0000696	-0.923263	UDP-glycosyltransferase; teturUGT74
MSTRG.11736.1	EVM0001593	-0.967786	UDP-glycosyltransferase; teturUGT55
MSTRG.11736.1	EVM0006429	-0.956578	UDP-glycosyltransferase; teturUGT38
MSTRG.11736.1	EVM0004344	-0.94306	UDP-glycosyltransferase
MSTRG.11736.1	EVM0009913	0.92592	Tubulin-tyrosine ligase
MSTRG.11736.1	EVM0006419	0.904662	TuABCD-02
MSTRG.11736.1	EVM0000666	-0.965928	translation initiation factor 5A
MSTRG.11736.1	EVM0008599	0.921395	storkhead-box protein 1
MSTRG.11736.1	EVM0008103	0.902451	sphingomyelin phosphodiesterase
MSTRG.11736.1	EVM0006877	-0.905054	sorbitol dehydrogenase
MSTRG.11736.1	EVM0004774	-0.917798	solute carrier family 22 member 2
MSTRG.11736.1	EVM0004477	-0.914157	solute carrier family 2
MSTRG.11736.1	EVM0001139	0.958088	slit homolog 2
MSTRG.11736.1	EVM0009678	-0.905264	short-chain dehydrogenase/reductase SDR
MSTRG.11736.1	EVM0009054	0.908521	Serine proteases
MSTRG.11736.1	EVM0000043	0.922389	SEA domain
MSTRG.11736.1	EVM0000920	0.953813	rhino
MSTRG.11736.1	EVM0002119	0.942752	rhino
MSTRG.11736.1	EVM0006955	0.927771	Receptor, ligand binding region
MSTRG.11736.1	EVM0006574	-0.911824	ras-related protein Rab-32
MSTRG.11736.1	EVM0008386	-0.958493	ral guanine nucleotide dissociation stimulator-like 1
MSTRG.11736.1	EVM0001677	0.900465	protein Wnt-5b precursor
MSTRG.11736.1	EVM0008411	0.915496	Prolyl 4-hydroxylase; alpha subunit
MSTRG.11736.1	EVM0010659	-0.903527	PRKCA-binding protein
MSTRG.11736.1	EVM0010738	0.942928	PREDICTED: similar to perdido CG10275-PA
MSTRG.11736.1	EVM0008769	-0.904302	PREDICTED: similar to neutral endopeptidase
MSTRG.11736.1	EVM0006037	0.940606	PREDICTED: similar to Myosin-6
MSTRG.11736.1	EVM0002672	0.952294	PREDICTED: similar to myosin IIIA
MSTRG.11736.1	EVM0008907	-0.938864	PREDICTED: similar to F55A4.8a
MSTRG.11736.1	EVM0005379	0.943799	PREDICTED: similar to CG9095 CG9095-PB
MSTRG.11736.1	EVM0001414	0.956381	PREDICTED: similar to Cad88C CG3389-PA
MSTRG.11736.1	EVM0002034	0.946736	PREDICTED: similar to 43kDa collectin
MSTRG.11736.1	EVM0007244	0.925668	P-loop containing nucleoside triphosphate
MSTRG.11736.1	EVM0008385	0.916506	Pleckstrin homology
MSTRG.11736.1	EVM0009387	-0.922459	phosphoenolpyruvate synthase
MSTRG.11736.1	EVM0003209	0.900549	peroxisomal acyl-coenzyme A oxidase
MSTRG.11736.1	EVM0008375	0.90154	peptidase M28
MSTRG.11736.1	EVM0010261	-0.93464	Outer membrane protein Iml2/Tetratricopeptide repeat protein 39
MSTRG.11736.1	EVM0003094	0.945537	Ninjurin family protein
MSTRG.11736.1	EVM0007674	0.970472	neuron navigator 1
MSTRG.11736.1	EVM0005670	-0.904653	Major facilitator superfamily; general substrate transporter
MSTRG.11736.1	EVM0008833	0.94754	Low Density Lipoprotein; Isform B
MSTRG.11736.1	EVM0005326	-0.907837	lipase 1 precursor
MSTRG.11736.1	EVM0009330	0.943726	Jiraiya
MSTRG.11736.1	EVM0009014	-0.938071	intradiol ring-cleavage dioxygenase
MSTRG.11736.1	EVM0000968	0.923176	innexin
MSTRG.11736.1	EVM0007332	0.934634	Immunoglobulin-like
MSTRG.11736.1	EVM0004497	0.934783	Hormone Receptor 4
MSTRG.11736.1	EVM0003533	-0.925526	histone-lysine N-methyltransferase EZH2
MSTRG.11736.1	EVM0001069	-0.915373	hexokinase
MSTRG.11736.1	EVM0003751	-0.95157	hepatic leukemia factor
MSTRG.11736.1	EVM0007599	0.924391	GTP-binding protein GEM
MSTRG.11736.1	EVM0010637	0.90347	GPCR; family 3; C-terminal
MSTRG.11736.1	EVM0000928	-0.920652	Globin
MSTRG.11736.1	EVM0007693	-0.904489	GG23423
MSTRG.11736.1	EVM0001213	0.939995	GA15934
MSTRG.11736.1	EVM0004229	-0.937876	GA15776
MSTRG.11736.1	EVM0007076	0.903764	G protein-coupled receptor
MSTRG.11736.1	EVM0003622	-0.977079	Flavin reductase
MSTRG.11736.1	EVM0003865	0.930531	fatty acid synthase
MSTRG.11736.1	EVM0001133	0.914092	fatty acid synthase
MSTRG.11736.1	EVM0003420	-0.937445	fatty acid ELOngation family member
MSTRG.11736.1	EVM0005955	0.908133	FAT tumor suppressor homolog 1
MSTRG.11736.1	EVM0006561	-0.921431	ester hydrolase C11orf54 homolog
MSTRG.11736.1	EVM0003019	0.920589	Endoglin/CD105 antigen
MSTRG.11736.1	EVM0003161	-0.937637	elongation of very long chain fatty acids protein 1
MSTRG.11736.1	EVM0005697	0.935673	EF-Hand 1, calcium-binding site
MSTRG.11736.1	EVM0000067	0.930811	Domain of unknown function DUF4203
MSTRG.11736.1	EVM0007827	0.965474	DM13 domain
MSTRG.11736.1	EVM0001608	0.925112	DM13 domain
MSTRG.11736.1	EVM0009402	0.901533	D-galactoside/L-rhamnose binding
MSTRG.11736.1	EVM0004926	-0.946408	Cytochrome P450 - CYP385C1
MSTRG.11736.1	EVM0008656	-0.964249	Cytochrome P450 - CYP385C1
MSTRG.11736.1	EVM0006012	0.936099	cys-loop ligand-gated ion channel
MSTRG.11736.1	EVM0006915	0.905254	cuticular protein analogous to peritrophins
MSTRG.11736.1	EVM0006682	0.956653	cuticular protein
MSTRG.11736.1	EVM0010365	0.932854	CSPCA2
MSTRG.11736.1	EVM0011130	0.904653	CRAL/TRIO, N-terminal domain
MSTRG.11736.1	EVM0007656	0.910638	Concanavalin A-like lectin/glucanase domain
MSTRG.11736.1	EVM0008924	-0.936823	Complement control module
MSTRG.11736.1	EVM0010110	0.923203	collagen alpha-1
MSTRG.11736.1	EVM0005426	0.900242	Chitin binding protein; peritrophin-A
MSTRG.11736.1	EVM0011265	0.914558	CD63 antigen
MSTRG.11736.1	EVM0005220	0.900753	CD63 antigen
MSTRG.11736.1	EVM0001281	-0.907849	CD36 antigen
MSTRG.11736.1	EVM0001983	-0.922265	CD36 antigen
MSTRG.11736.1	EVM0006485	0.963309	calmodulin
MSTRG.11736.1	EVM0004942	0.963539	calcium and integrin binding family
MSTRG.11736.1	EVM0007604	0.920103	cadherin
MSTRG.11736.1	EVM0003850	0.951752	Armadillo-type fold
MSTRG.11736.1	EVM0007105	0.918766	Armadillo-type fold
MSTRG.11736.1	EVM0001918	0.912538	Apple-like
MSTRG.11736.1	EVM0006414	0.970712	ankyrin repeat protein
MSTRG.11736.1	EVM0011275	0.944943	Ankyrin repeat
MSTRG.11736.1	EVM0004105	-0.953864	Alpha/Beta hydrolase fold
MSTRG.11736.1	EVM0003158	-0.967664	Alpha/Beta hydrolase fold
MSTRG.11736.1	EVM0005573	-0.963137	acyl-CoA delta-9 desaturase
MSTRG.11736.1	EVM0010701	-0.908447	acid phosphatase-1
MSTRG.11736.1	EVM0001583	-0.923081	3-Pan modules Cell Surface Protein; Antigen-B homolog
MSTRG.11736.1	EVM0008035	-0.915746	3-Pan modules Cell Surface Protein
MSTRG.11736.1	EVM0010401	-0.957581	3-Pan modules Cell Surface Protein
MSTRG.46.1	EVM0003541	0.9917	Zinc finger; LIM-type
MSTRG.46.1	EVM0005823	0.988864	Zinc finger, C2H2-like
MSTRG.46.1	EVM0003723	0.986032	vitellogenin receptor
MSTRG.46.1	EVM0001502	0.980124	TuABCG-20) (P-loop containing nucleoside triphosphate hydrolase
MSTRG.46.1	EVM0002824	0.979736	TuABCG-19) (ABC-transporter; class G
MSTRG.46.1	EVM0002844	0.978178	Translation initiation factor aIF-2
MSTRG.46.1	EVM0002091	0.976471	Serine/threonine-protein kinase
MSTRG.46.1	EVM0000997	0.971382	Serine/threonine-protein kinase
MSTRG.46.1	EVM0011251	0.970027	Serine protease
MSTRG.46.1	EVM0003041	0.968246	secreted protein; putative
MSTRG.46.1	EVM0001700	0.965119	regucalcin
MSTRG.46.1	EVM0007960	0.964224	PREDICTED: similar to zinc metalloprotease
MSTRG.46.1	EVM0002493	0.960889	PREDICTED: similar to Y4C6B.2a
MSTRG.46.1	EVM0001173	0.959287	PREDICTED: similar to CG11498 CG11498-PA
MSTRG.46.1	EVM0005036	0.954349	PREDICTED: dual-specificity tyrosine-protein kinase
MSTRG.46.1	EVM0006547	0.952904	polyphosphoinositide phosphatase
MSTRG.46.1	EVM0008795	0.951007	PMP-22/EMP/MP20/Claudin superfamily
MSTRG.46.1	EVM0004161	0.950334	Phosphotyrosine-binding protein
MSTRG.46.1	EVM0002447	0.949997	Peptidase; metallopeptidase
MSTRG.46.1	EVM0002076	0.94963	PDZ domain
MSTRG.46.1	EVM0005592	0.947721	nucleoside diphosphate-linked moiety X motif 19; mitochondrial precursor
MSTRG.46.1	EVM0001268	0.936055	Nuclear factor of activated T cells
MSTRG.46.1	EVM0000400	0.930684	myelin gene regulatory factor
MSTRG.46.1	EVM0009349	0.929828	matrix metalloproteinase precursor
MSTRG.46.1	EVM0010556	0.928874	Glycine-rich secreted protein
MSTRG.46.1	EVM0008387	0.928035	furrowed
MSTRG.46.1	EVM0007604	0.925614	fatty acid ELOngation family member
MSTRG.46.1	EVM0008979	0.925414	fascin
MSTRG.46.1	EVM0007191	0.921369	Endoglin/CD105 antigen
MSTRG.46.1	EVM0008528	0.920835	Endoglin/CD105 antigen
MSTRG.46.1	EVM0001616	0.917832	EGF-like; type 3
MSTRG.46.1	EVM0009886	0.917687	EGF-like; type 3
MSTRG.46.1	EVM0007207	0.91676	dynein light chain
MSTRG.46.1	EVM0010321	0.916298	Dm draper ortholog
MSTRG.46.1	EVM0000714	0.914829	conserved hypothetical protein
MSTRG.46.1	EVM0005624	0.913583	Clarin
MSTRG.46.1	EVM0003920	0.913434	CD36 antigen
MSTRG.46.1	EVM0009759	0.913169	cadherin
MSTRG.46.1	EVM0010073	0.907883	cadherin
MSTRG.46.1	EVM0003019	0.905835	(CSPCA1) (CUB domain)
MSTRG.46.1	EVM0010677	0.901834	PREDICTED: similar to CG11498 CG11498-PA
